# Supplementary material for: Intracellular Eukaryotic Parasites Have a Distinct Unfolded Protein Response
Source: PLoS One. 2011 Apr 29;6(4):e19118. doi: 10.1371/journal.pone.0019118 (PMC3084755; doi:10.1371/journal.pone.0019118)
Supplement: Table S2 — Putative PERK orthologs identified by the Naïve bayes' classifier. Column 1 indicates the species in which the protein was identified, column 2 indicates the Uniprot identifier, column 3 indicates the log-likelihood score and column 4 indicates the domains present on the protein. Columns 5 and 6 indicate the PSI-BLAST E-values against the known eIF2α kinase structures in PDB. (XLS) [file pone.0019118.s005.xls]

## Sheet: Sheet1
Species	Putative PERK	Log Likelihood Score	Protein Domains	PSI-Blast score vs. 2a19/2a1a	PSI-Blast score vs. 1zy4/1zyD/1zyC	Top hit?
DD	IREA_DICDI	29.7149	IPR018391 IPR000719 IPR017441 IPR006567 IPR010513 IPR017442 IPR008271	NA
DD	GDT2_DICDI	28.2342	IPR000719 IPR017441 IPR017442 IPR008271 IPR001245 SignalPeptide TransmembraneDomain
DD	GDT9_DICDI	28.2342	IPR000719 IPR017441 IPR017442 IPR008271 SignalPeptide TransmembraneDomain
DD	GDT8_DICDI	28.2342	IPR000719 IPR017441 IPR017442 IPR008271 SignalPeptide TransmembraneDomain
DD	GDT4_DICDI	28.2342	IPR000719 IPR017441 IPR017442 IPR008271 SignalPeptide TransmembraneDomain
DD	O44011_DICDI	25.6351	IPR000719 IPR017441 IPR018038 IPR017442 IPR008271 IPR002290 TransmembraneDomain
LInfantum	A4I9Y7_LEIIN	33.5609	IPR000719 IPR017442 IPR008271 TransmembraneDomain IPR011047	9e-87	1e-82	yes
LInfantum	A4HZA0_LEIIN	28.2342	IPR001054 IPR000719 IPR017441 IPR017442 IPR008271 SignalPeptide TransmembraneDomain	3e-46	7e-55	no
LInfantum	A4HZS7_LEIIN	26.1543	IPR000719 IPR017441 IPR017442 IPR008271 SignalPeptide	3e-30	2e-31	no
LInfantum	A4HUJ5_LEIIN	26.1543	IPR000719 IPR017441 IPR017442 IPR008271 SignalPeptide
LInfantum	A4I7C4_LEIIN	26.1543	IPR011993 IPR001849 IPR000719 IPR017441 IPR017442 IPR008271 IPR002290 SignalPeptide
LInfantum	A4I533_LEIIN	25.6351	IPR015748 IPR000719 IPR017441 IPR017442 IPR008271 TransmembraneDomain
LInfantum	A4I2A5_LEIIN	25.6351	IPR000014 IPR013767 IPR000719 IPR017441 IPR017442 IPR008271 IPR002290 TransmembraneDomain
LInfantum	A4ID28_LEIIN	25.6351	IPR015747 IPR000014 IPR000719 IPR017441 IPR017442 IPR008271 IPR002290 TransmembraneDomain
LInfantum	A4I7P5_LEIIN	25.6351	IPR000719 IPR017441 IPR017442 IPR008271 TransmembraneDomain
LInfantum	A4I5Y6_LEIIN	25.6351	IPR015748 IPR000719 IPR017441 IPR017442 IPR008271 IPR002290 TransmembraneDomain
LInfantum	A4HSE2_LEIIN	25.6351	IPR000719 IPR017441 IPR017442 IPR008271 TransmembraneDomain
LInfantum	A4IDK3_LEIIN	25.6351	IPR000719 IPR017441 IPR017442 IPR008271 IPR002290 TransmembraneDomain
LInfantum	A4HRQ2_LEIIN	25.6351	IPR000719 IPR017441 IPR017442 IPR008271 IPR002290 TransmembraneDomain
LInfantum	A4HUT7_LEIIN	25.6351	IPR000719 IPR017441 IPR017442 IPR008271 TransmembraneDomain
LInfantum	A4HTK1_LEIIN	25.6351	IPR000719 IPR017441 IPR017442 IPR008271 TransmembraneDomain
LInfantum	A4HYT8_LEIIN	25.6351	IPR000719 IPR017441 IPR017442 IPR008271 TransmembraneDomain
Plant	Q94IG5	42.3197	IPR018391 IPR000719 IPR006567 IPR010513 IPR017442 IPR008271 SignalPeptide TransmembraneDomain IPR011047	7e-43	7e-43	no
Plant	Q93VJ2	42.3197	IPR018391 IPR000719 IPR006567 IPR010513 IPR017442 IPR008271 SignalPeptide TransmembraneDomain IPR011047
Plant	Q9FIN6	36.16	IPR000719 IPR006567 IPR010513 IPR017442 IPR008271 SignalPeptide TransmembraneDomain IPR011047
Plasmodium	Q8IDU4_PLAF7	25.6351	IPR000719 IPR017441 IPR017442 IPR008271 TransmembraneDomain	3e-30	2e-31	no
Plasmodium	Q8ILL6_PLAF7	25.6351	IPR000719 IPR017441 IPR017442 IPR008271 IPR002290 TransmembraneDomain	1e-28	7e-38	no
Plasmodium	Q8IEG4_PLAF7	25.6351	IPR000719 IPR017441 IPR017442 IPR008271 IPR002290 TransmembraneDomain	1e-39	2e-47	no
Plasmodium	Q8IKX5_PLAF7	25.6351	IPR000719 IPR017441 IPR017442 IPR008271 IPR002290 TransmembraneDomain	7e-34	3e-41	no
Plasmodium	O43948_PLAFA	25.6351	IPR000719 IPR017441 IPR017442 IPR008271 TransmembraneDomain
Plasmodium	Q7K6A0_PLAF7	25.6351	IPR000961 IPR000719 IPR017441 IPR017442 IPR008271 IPR002290 TransmembraneDomain
Plasmodium	Q8IIL5_PLAF7	25.6351	IPR000719 IPR017441 IPR017442 IPR008271 TransmembraneDomain	1e-28	7e-37	no
TBrucei	Q57ZY7_9TRYP	41.4633	IPR011678 IPR002372 IPR011047 SignalPeptide TransmembraneDomain IPR011047
TCruzi	Q4DH85_TRYCR	28.2342	IPR006652 IPR000719 IPR017441 IPR017442 IPR008271 SignalPeptide TransmembraneDomain	none	none
TCruzi	Q4DA95_TRYCR	28.2342	IPR000719 IPR017441 IPR017442 IPR008271 SignalPeptide TransmembraneDomain	3e-44	2e-43	no
TCruzi	Q4DXB5_TRYCR	26.1543	IPR000961 IPR000719 IPR017441 IPR001683 IPR017442 IPR008271 IPR002290 IPR017455 SignalPeptide
TCruzi	Q4E0I1_TRYCR	26.1543	IPR000719 IPR017441 IPR017442 IPR008271 SignalPeptide
TCruzi	Q4D396_TRYCR	26.1543	IPR000719 IPR017441 IPR017442 IPR008271 IPR002290 SignalPeptide
TCruzi	Q4DRP6_TRYCR	26.1543	IPR000719 IPR017441 IPR017442 IPR008271 SignalPeptide
TCruzi	Q4D2J9_TRYCR	26.1543	IPR000719 IPR017441 IPR017442 IPR008271 IPR002290 SignalPeptide
TCruzi	Q4D1Y3_TRYCR	26.1543	IPR000719 IPR017441 IPR017442 IPR008271 IPR002290 SignalPeptide
TCruzi	Q4CYH2_TRYCR	26.1543	IPR000719 IPR017441 IPR017442 IPR008271 SignalPeptide
TCruzi	Q4E3H3_TRYCR	26.1543	IPR000719 IPR017441 IPR017442 IPR008271 IPR002290 SignalPeptide
TCruzi	Q4CLX8_TRYCR	26.1543	IPR000719 IPR017441 IPR017442 IPR008271 SignalPeptide
TCruzi	Q4E2L0_TRYCR	26.1543	IPR000719 IPR017441 IPR017442 IPR008271 IPR002290 SignalPeptide
TCruzi	Q4DKL9_TRYCR	26.1543	IPR000719 IPR017441 IPR017442 IPR008271 SignalPeptide
TCruzi	Q4CXJ5_TRYCR	25.6351	IPR000719 IPR017441 IPR017442 IPR008271 TransmembraneDomain
TCruzi	Q4DR01_TRYCR	25.6351	IPR000719 IPR017441 IPR017442 IPR008271 TransmembraneDomain
TCruzi	Q4DIR2_TRYCR	25.6351	IPR006652 IPR000719 IPR017441 IPR017442 IPR008271 TransmembraneDomain
TCruzi	Q4DQP8_TRYCR	25.6351	IPR015748 IPR000719 IPR017441 IPR017442 IPR008271 IPR002290 IPR001245 TransmembraneDomain
TCruzi	Q4DQ14_TRYCR	25.6351	IPR001054 IPR016160 IPR000719 IPR017441 IPR017442 IPR008271 TransmembraneDomain
TCruzi	Q4CZI6_TRYCR	25.6351	IPR000719 IPR017441 IPR017442 IPR008271 TransmembraneDomain
TCruzi	Q4DIR3_TRYCR	25.6351	IPR006652 IPR000719 IPR017441 IPR017442 IPR008271 TransmembraneDomain
TCruzi	Q4D1U4_TRYCR	25.6351	IPR000719 IPR017441 IPR017442 IPR008271 TransmembraneDomain
TCruzi	Q4CWI8_TRYCR	25.6351	IPR000719 IPR017441 IPR017442 IPR008271 IPR002290 TransmembraneDomain
TCruzi	Q4CRV0_TRYCR	25.6351	IPR000719 IPR017441 IPR017442 IPR008271 TransmembraneDomain
TCruzi	Q4DUZ9_TRYCR	25.6351	IPR017969 IPR000719 IPR017441 IPR017442 IPR008271 TransmembraneDomain
TCruzi	Q4D6M3_TRYCR	25.6351	IPR000719 IPR017441 IPR017442 IPR008271 TransmembraneDomain
TCruzi	Q4DVU5_TRYCR	25.6351	IPR000719 IPR017441 IPR017442 IPR008271 TransmembraneDomain
TCruzi	Q4DN46_TRYCR	25.6351	IPR017969 IPR000719 IPR017441 IPR017442 IPR008271 TransmembraneDomain
TCruzi	Q4D211_TRYCR	25.6351	IPR000719 IPR017441 IPR017442 IPR008271 IPR002290 TransmembraneDomain
TCruzi	Q4D056_TRYCR	25.6351	IPR000719 IPR017441 IPR017442 IPR008271 IPR000306 IPR017455 TransmembraneDomain
TCruzi	Q4DNH3_TRYCR	25.6351	IPR000719 IPR017441 IPR017442 IPR008271 IPR002290 TransmembraneDomain
TCruzi	Q4D9J9_TRYCR	25.6351	IPR000719 IPR017441 IPR017442 IPR008271 IPR002290 TransmembraneDomain
TCruzi	Q4CS54_TRYCR	25.6351	IPR000719 IPR017441 IPR017442 IPR008271 IPR002290 TransmembraneDomain
TCruzi	Q4E2Y6_TRYCR	25.6351	IPR002328 IPR000253 IPR015748 IPR000719 IPR017441 IPR017442 IPR008271 IPR002290 TransmembraneDomain
TCruzi	Q4CXF6_TRYCR	25.6351	IPR001849 IPR000719 IPR017441 IPR017442 IPR008271 IPR002290 TransmembraneDomain
TCruzi	Q4DDT6_TRYCR	25.6351	IPR000719 IPR017441 IPR017442 IPR008271 IPR002290 TransmembraneDomain
TCruzi	Q4DHD8_TRYCR	25.6351	IPR015748 IPR000719 IPR017441 IPR017442 IPR008271 IPR002290 IPR001245 TransmembraneDomain
TCruzi	Q4DPG9_TRYCR	25.6351	IPR000719 IPR017441 IPR017442 IPR008271 IPR002290 TransmembraneDomain
TCruzi	Q4DHP2_TRYCR	25.6351	IPR003527 IPR000719 IPR017441 IPR017442 IPR008271 IPR002290 TransmembraneDomain
TCruzi	Q4DXS1_TRYCR	25.6351	IPR000719 IPR017441 IPR017442 IPR008271 TransmembraneDomain
TCruzi	Q4DAQ8_TRYCR	25.6351	IPR000719 IPR017441 IPR017442 IPR008271 IPR000306 IPR017455 TransmembraneDomain
TCruzi	Q4DZE5_TRYCR	25.6351	IPR002328 IPR000253 IPR015748 IPR000719 IPR017441 IPR017442 IPR008271 IPR002290 TransmembraneDomain
TCruzi	Q4DH61_TRYCR	25.6351	IPR000719 IPR017441 IPR017442 IPR008271 IPR002290 TransmembraneDomain
TCruzi	Q4DPG2_TRYCR	25.6351	IPR000719 IPR017441 IPR017442 IPR008271 IPR002290 TransmembraneDomain
TCruzi	Q4DE65_TRYCR	25.6351	IPR001054 IPR016160 IPR000719 IPR017441 IPR017442 IPR008271 TransmembraneDomain
TCruzi	Q4DST0_TRYCR	25.6351	IPR006652 IPR000719 IPR017441 IPR017442 IPR008271 TransmembraneDomain
TCruzi	Q4DYJ6_TRYCR	25.6351	IPR000938 IPR000719 IPR017441 IPR017442 IPR008271 IPR002290 TransmembraneDomain
TCruzi	Q4E4M9_TRYCR	25.6351	IPR000719 IPR017441 IPR017442 IPR008271 TransmembraneDomain
TCruzi	Q4DZ82_TRYCR	25.6351	IPR000719 IPR017441 IPR017442 IPR008271 TransmembraneDomain
TCruzi	Q4CYD3_TRYCR	25.6351	IPR018370 IPR000719 IPR017441 IPR017442 IPR008271 IPR002290 TransmembraneDomain
TCruzi	Q4E0B4_TRYCR	25.6351	IPR000719 IPR017441 IPR017442 IPR008271 TransmembraneDomain
TCruzi	Q4DGB4_TRYCR	25.6351	IPR000719 IPR017441 IPR017442 IPR008271 TransmembraneDomain
TCruzi	Q4D1D9_TRYCR	24.5965	IPR000568 IPR018391 SignalPeptide TransmembraneDomain IPR011047
TCruzi	Q4DG40_TRYCR	23.5552	IPR000719 IPR017441 IPR017442 IPR008271
TCruzi	Q4D8X8_TRYCR	23.5552	IPR000719 IPR017441 IPR017442 IPR008271 IPR002290
TCruzi	Q4E650_TRYCR	23.5552	IPR000719 IPR017441 IPR017442 IPR008271 IPR002290 IPR001245
TCruzi	Q4DGX2_TRYCR	23.5552	IPR011992 IPR018249 IPR002048 IPR000719 IPR017441 IPR017442 IPR008271 IPR002290
TCruzi	Q4DP62_TRYCR	23.5552	IPR001849 IPR000719 IPR017441 IPR017442 IPR008271 IPR002290
TCruzi	Q4DZ37_TRYCR	23.5552	IPR011992 IPR018248 IPR018249 IPR002048 IPR000719 IPR017441 IPR017442 IPR008271 IPR002290
TCruzi	Q4DH28_TRYCR	23.5552	IPR001611 IPR000719 IPR017441 IPR017442 IPR008271
TCruzi	Q4DKK3_TRYCR	23.5552	IPR000719 IPR017441 IPR017442 IPR008271 IPR002290
TCruzi	Q4DKE3_TRYCR	23.5552	IPR000719 IPR017441 IPR017442 IPR008271 IPR002290
TCruzi	Q4DJF7_TRYCR	23.5552	IPR015748 IPR000719 IPR017441 IPR017442 IPR008271 IPR002290
TCruzi	Q4DM60_TRYCR	23.5552	IPR000719 IPR017441 IPR017442 IPR008271
TCruzi	Q4DL90_TRYCR	23.5552	IPR000961 IPR001849 IPR000719 IPR017441 IPR017442 IPR008271 IPR002290 IPR000306 IPR017455
TCruzi	Q4CQY7_TRYCR	23.5552	IPR000719 IPR017441 IPR017442 IPR008271 IPR002290
TCruzi	Q4DJ56_TRYCR	23.5552	IPR000719 IPR017441 IPR017442 IPR008271
TCruzi	Q4DIT1_TRYCR	23.5552	IPR000719 IPR017441 IPR017442 IPR008271 IPR002290
TCruzi	Q4DK21_TRYCR	23.5552	IPR000719 IPR017441 IPR017442 IPR008271 IPR002290
TCruzi	Q4DN96_TRYCR	23.5552	IPR000719 IPR017441 IPR017442 IPR008271
TCruzi	Q4DN97_TRYCR	23.5552	IPR000719 IPR017441 IPR017442 IPR008271
TCruzi	Q4D3P9_TRYCR	23.5552	IPR000719 IPR017441 IPR017442 IPR008271
TCruzi	Q4E3Z1_TRYCR	23.5552	IPR000719 IPR017441 IPR017442 IPR008271
TCruzi	Q4E3Z0_TRYCR	23.5552	IPR000719 IPR017441 IPR017442 IPR008271
TCruzi	Q8WQR2_TRYCR	23.5552	IPR000961 IPR017892 IPR000719 IPR017441 IPR017442 IPR008271 IPR002290
TCruzi	Q4E4T3_TRYCR	23.5552	IPR000961 IPR017892 IPR000719 IPR017441 IPR017442 IPR008271 IPR002290
TCruzi	Q4E4S9_TRYCR	23.5552	IPR000961 IPR017892 IPR000719 IPR017441 IPR017442 IPR008271 IPR002290
TCruzi	Q4E2L5_TRYCR	23.5552	IPR000719 IPR017441 IPR017442 IPR008271 IPR002290
TCruzi	Q4D838_TRYCR	23.5552	IPR000719 IPR017441 IPR017442 IPR008271 IPR002290
TCruzi	Q4E0Z5_TRYCR	23.5552	IPR015746 IPR000719 IPR017441 IPR017442 IPR008271 IPR002290 IPR000306 IPR017455
TCruzi	Q4E340_TRYCR	23.5552	IPR000719 IPR017441 IPR017442 IPR008271 IPR002290
TCruzi	Q4CZ09_TRYCR	23.5552	IPR003527 IPR000719 IPR017441 IPR017442 IPR008271 IPR002290
TCruzi	Q4E2T3_TRYCR	23.5552	IPR000719 IPR017441 IPR017442 IPR008271 IPR002290
TCruzi	Q8T2V5_TRYCR	23.5552	IPR000719 IPR017441 IPR017442 IPR008271 IPR002290
TCruzi	Q7JNK1_TRYCR	23.5552	IPR000719 IPR017441 IPR017442 IPR008271 IPR002290
TCruzi	Q9U8F8_TRYCR	23.5552	IPR000719 IPR017441 IPR017442 IPR008271
TCruzi	Q9NDD0_TRYCR	23.5552	IPR000719 IPR017441 IPR017442 IPR008271
TCruzi	Q94796_TRYCR	23.5552	IPR000719 IPR017441 IPR017442 IPR008271 IPR002290
TCruzi	Q4E5I0_TRYCR	23.5552	IPR000719 IPR017441 IPR017442 IPR008271 IPR002290
TCruzi	Q4CR01_TRYCR	23.5552	IPR003527 IPR000719 IPR017441 IPR017442 IPR008271 IPR002290
TCruzi	Q4E4T9_TRYCR	23.5552	IPR000719 IPR017441 IPR017442 IPR008271
TCruzi	Q4E678_TRYCR	23.5552	IPR000719 IPR017441 IPR017442 IPR008271 IPR002290
TCruzi	Q4DP63_TRYCR	23.5552	IPR001849 IPR000719 IPR017441 IPR017442 IPR008271 IPR002290
TCruzi	Q4E639_TRYCR	23.5552	IPR000719 IPR017441 IPR017442 IPR008271 IPR002290
TCruzi	Q4DUJ7_TRYCR	23.5552	IPR000719 IPR017441 IPR017442 IPR008271
TCruzi	Q4DKB1_TRYCR	23.5552	IPR015746 IPR000719 IPR017441 IPR017442 IPR008271 IPR002290 IPR000306 IPR017455
TCruzi	Q4DSP2_TRYCR	23.5552	IPR000719 IPR017441 IPR017442 IPR008271 IPR002290
TCruzi	Q4DZD5_TRYCR	23.5552	IPR000719 IPR017441 IPR017442 IPR008271
TCruzi	Q4DX17_TRYCR	23.5552	IPR000719 IPR017441 IPR017442 IPR008271 IPR002290
TCruzi	Q4DV69_TRYCR	23.5552	IPR000961 IPR000719 IPR017441 IPR017442 IPR008271 IPR002290
TCruzi	Q4DQZ6_TRYCR	23.5552	IPR000719 IPR017441 IPR017442 IPR008271
TCruzi	Q4CXB8_TRYCR	23.5552	IPR000719 IPR017441 IPR017442 IPR008271 IPR002290
TCruzi	Q4DPI3_TRYCR	23.5552	IPR015728 IPR017450 IPR000959 IPR000719 IPR017441 IPR017442 IPR008271 IPR002290
TCruzi	Q4DSM2_TRYCR	23.5552	IPR000961 IPR001849 IPR000719 IPR017441 IPR017442 IPR008271 IPR002290 IPR000306 IPR017455
TCruzi	Q4DRQ3_TRYCR	23.5552	IPR000719 IPR017441 IPR017442 IPR008271
TCruzi	Q4DRC2_TRYCR	23.5552	IPR000719 IPR017441 IPR017442 IPR008271
TCruzi	Q4DYK0_TRYCR	23.5552	IPR000719 IPR017441 IPR017442 IPR008271 IPR002290
TCruzi	Q4DYJ7_TRYCR	23.5552	IPR015748 IPR000719 IPR017441 IPR017442 IPR008271 IPR002290
TCruzi	Q4E0A0_TRYCR	23.5552	IPR000719 IPR017441 IPR017442 IPR008271 IPR002290
TCruzi	Q4E096_TRYCR	23.5552	IPR015741 IPR000719 IPR017441 IPR017442 IPR008271 IPR002290
TCruzi	Q4E020_TRYCR	23.5552	IPR018370 IPR000719 IPR017441 IPR017442 IPR008271 IPR002290 IPR001245
TCruzi	Q4DXR6_TRYCR	23.5552	IPR000719 IPR017441 IPR017442 IPR008271
TCruzi	Q4DXR4_TRYCR	23.5552	IPR000719 IPR017441 IPR017442 IPR008271
TCruzi	Q4DX65_TRYCR	23.5552	IPR015728 IPR000719 IPR017441 IPR017442 IPR008271 IPR002290
TCruzi	Q4DYA5_TRYCR	23.5552	IPR000719 IPR017441 IPR017442 IPR008271
TCruzi	Q4DY67_TRYCR	23.5552	IPR001611 IPR000719 IPR017441 IPR017442 IPR008271
TCruzi	Q4DGA1_TRYCR	23.5552	IPR000719 IPR017441 IPR017442 IPR008271
TCruzi	Q4CXT1_TRYCR	23.5552	IPR000719 IPR017441 IPR017442 IPR008271 IPR002290
TCruzi	Q4CL54_TRYCR	23.5552	IPR000719 IPR017441 IPR017442 IPR008271
TCruzi	Q4CNB3_TRYCR	23.5552	IPR000719 IPR017441 IPR017442 IPR008271 IPR002290
TCruzi	Q4D8B2_TRYCR	23.5552	IPR000719 IPR017441 IPR017442 IPR008271 IPR002290
TCruzi	Q4CQE6_TRYCR	23.5552	IPR000719 IPR017441 IPR017442 IPR008271
TCruzi	Q4CQE5_TRYCR	23.5552	IPR000719 IPR017441 IPR017442 IPR008271
TCruzi	Q4CQ74_TRYCR	23.5552	IPR000719 IPR017441 IPR017442 IPR008271 IPR002290
TCruzi	Q4CMJ2_TRYCR	23.5552	IPR000719 IPR017441 IPR017442 IPR008271
TCruzi	Q4E0H6_TRYCR	23.5552	IPR000719 IPR017441 IPR017442 IPR008271 IPR002290
TCruzi	Q4D6V5_TRYCR	23.5552	IPR000719 IPR017441 IPR017442 IPR008271
TCruzi	Q4DKI1_TRYCR	23.5552	IPR000719 IPR017441 IPR017442 IPR008271
TCruzi	Q4CSX2_TRYCR	23.5552	IPR000719 IPR017441 IPR017442 IPR008271 IPR002290
TCruzi	Q4CLI0_TRYCR	23.5552	IPR000719 IPR017441 IPR017442 IPR008271 IPR002290
TCruzi	Q4CKV8_TRYCR	23.5552	IPR000719 IPR017441 IPR017442 IPR008271
TCruzi	Q4CUA3_TRYCR	23.5552	IPR018370 IPR000719 IPR017441 IPR017442 IPR008271 IPR002290
TCruzi	Q4CU00_TRYCR	23.5552	IPR015748 IPR000719 IPR017441 IPR017442 IPR008271 IPR002290
TCruzi	Q4CTB9_TRYCR	23.5552	IPR000719 IPR017441 IPR017442 IPR008271
TCruzi	Q4CZQ9_TRYCR	23.5552	IPR015748 IPR000719 IPR017441 IPR017442 IPR008271 IPR002290
TCruzi	Q4DQZ5_TRYCR	23.5552	IPR000719 IPR017441 IPR017442 IPR008271
TCruzi	Q4DBK1_TRYCR	23.5552	IPR011992 IPR018249 IPR002048 IPR000719 IPR017441 IPR017442 IPR008271 IPR002290
TCruzi	Q4CT97_TRYCR	23.5552	IPR000719 IPR017441 IPR017442 IPR008271
TCruzi	Q4CW24_TRYCR	23.5552	IPR011989 IPR000719 IPR017441 IPR017442 IPR008271 IPR002290
TCruzi	Q4CRF3_TRYCR	23.5552	IPR000719 IPR017441 IPR017442 IPR008271 IPR002290
TCruzi	Q4CR24_TRYCR	23.5552	IPR000719 IPR017441 IPR017442 IPR008271
TCruzi	Q4CK97_TRYCR	23.5552	IPR000719 IPR017441 IPR017442 IPR008271
TCruzi	Q4CSN9_TRYCR	23.5552	IPR000719 IPR017441 IPR017442 IPR008271
TCruzi	Q4DXY0_TRYCR	23.5552	IPR000719 IPR017441 IPR017442 IPR008271 IPR002290
TCruzi	Q4D5G9_TRYCR	23.5552	IPR000719 IPR017441 IPR017442 IPR008271 IPR002290
TCruzi	Q4D5D8_TRYCR	23.5552	IPR000719 IPR017441 IPR017442 IPR008271 IPR002290
TCruzi	Q4DVN7_TRYCR	23.5552	IPR000719 IPR017441 IPR017442 IPR008271
TCruzi	Q4CPK2_TRYCR	23.5552	IPR000719 IPR017441 IPR017442 IPR008271 IPR002290
TCruzi	Q4CWR3_TRYCR	23.5552	IPR000719 IPR017441 IPR017442 IPR008271 IPR002290
TCruzi	Q4DBG2_TRYCR	23.5552	IPR001849 IPR000719 IPR017441 IPR017442 IPR008271 IPR002290
TCruzi	Q4CVU2_TRYCR	23.5552	IPR000719 IPR017441 IPR017442 IPR008271 IPR002290
TCruzi	Q4DSQ1_TRYCR	23.5552	IPR018247 IPR015748 IPR000719 IPR017441 IPR017442 IPR008271 IPR002290
TCruzi	Q4D1J3_TRYCR	23.5552	IPR015728 IPR017450 IPR000959 IPR000719 IPR017441 IPR017442 IPR008271 IPR002290
TCruzi	Q4D0W2_TRYCR	23.5552	IPR018370 IPR000719 IPR017441 IPR017442 IPR008271 IPR002290 IPR001245
TCruzi	Q4D3A0_TRYCR	23.5552	IPR003527 IPR000169 IPR000719 IPR017441 IPR017442 IPR008271 IPR002290
TCruzi	Q4DJM4_TRYCR	23.5552	IPR000719 IPR017441 IPR017442 IPR008271 IPR002290
TCruzi	Q4CSS0_TRYCR	23.5552	IPR000719 IPR017441 IPR017442 IPR008271 IPR002290
TCruzi	Q4DZD0_TRYCR	23.5552	IPR000719 IPR017441 IPR017442 IPR008271 IPR002290
TCruzi	Q4E3J2_TRYCR	23.5552	IPR015741 IPR000719 IPR017441 IPR017442 IPR008271 IPR002290
TCruzi	Q4CRI4_TRYCR	23.5552	IPR000719 IPR017441 IPR017442 IPR008271 IPR002290
TCruzi	Q4DFR4_TRYCR	23.5552	IPR000719 IPR017441 IPR017442 IPR008271
TCruzi	Q4DLG2_TRYCR	23.5552	IPR000719 IPR017441 IPR017442 IPR008271 IPR002290
TCruzi	Q4DP25_TRYCR	23.5552	IPR000719 IPR017441 IPR017442 IPR008271 IPR002290
TCruzi	Q4DX87_TRYCR	23.5552	IPR000719 IPR017441 IPR017442 IPR008271
TCruzi	Q4DYB9_TRYCR	23.5552	IPR000719 IPR017441 IPR017442 IPR008271 IPR002290
TCruzi	Q4DD18_TRYCR	23.5552	IPR015748 IPR000719 IPR017441 IPR017442 IPR008271 IPR002290
TCruzi	Q4CSB9_TRYCR	23.5552	IPR003527 IPR000719 IPR017441 IPR017442 IPR008271 IPR002290
TCruzi	Q4D4L7_TRYCR	23.5552	IPR000719 IPR017441 IPR017442 IPR008271 IPR002290
TCruzi	Q4CTL6_TRYCR	23.5552	IPR000719 IPR017441 IPR017442 IPR008271
TCruzi	Q4DA57_TRYCR	23.5552	IPR015748 IPR000719 IPR017441 IPR017442 IPR008271 IPR002290
TCruzi	Q4D8V8_TRYCR	23.5552	IPR000719 IPR017441 IPR017442 IPR008271
TCruzi	Q4CN82_TRYCR	23.5552	IPR000719 IPR017441 IPR017442 IPR008271
TCruzi	Q4E1J8_TRYCR	23.5552	IPR015748 IPR000719 IPR017441 IPR017442 IPR008271 IPR002290
TCruzi	Q4D9N4_TRYCR	23.5552	IPR000719 IPR017441 IPR017442 IPR008271
TCruzi	Q4D9E1_TRYCR	23.5552	IPR000719 IPR017441 IPR017442 IPR008271
TCruzi	Q4DCU9_TRYCR	23.5552	IPR000719 IPR017441 IPR017442 IPR008271 IPR002290
TCruzi	Q4D7Q5_TRYCR	23.5552	IPR000719 IPR017441 IPR017442 IPR008271
TCruzi	Q4D6W8_TRYCR	23.5552	IPR000719 IPR017441 IPR017442 IPR008271 IPR002290
TCruzi	Q4DMM6_TRYCR	23.5552	IPR015748 IPR000719 IPR017441 IPR017442 IPR008271 IPR002290 IPR001245
TCruzi	Q4D0G5_TRYCR	23.5552	IPR000719 IPR017441 IPR017442 IPR008271
TCruzi	Q4D7Q4_TRYCR	23.5552	IPR000719 IPR017441 IPR017442 IPR008271
TCruzi	Q4D7E4_TRYCR	23.5552	IPR000719 IPR017441 IPR017442 IPR008271 IPR002290
TCruzi	Q4D796_TRYCR	23.5552	IPR000719 IPR017441 IPR017442 IPR008271
TCruzi	Q4CRH3_TRYCR	23.5552	IPR000719 IPR017441 IPR017442 IPR008271
TCruzi	Q4DDT8_TRYCR	23.5552	IPR015748 IPR000719 IPR017441 IPR017442 IPR008271 IPR002290
TCruzi	Q4DDD1_TRYCR	23.5552	IPR000719 IPR017441 IPR017442 IPR008271
TCruzi	Q4E600_TRYCR	23.5552	IPR000719 IPR017441 IPR017442 IPR008271
TCruzi	Q4DF08_TRYCR	23.5552	IPR000719 IPR017441 IPR017442 IPR008271 IPR002290
TCruzi	Q4DER4_TRYCR	23.5552	IPR000719 IPR017441 IPR017442 IPR008271
TCruzi	Q4DE56_TRYCR	23.5552	IPR011989 IPR000719 IPR017441 IPR017442 IPR008271 IPR002290
TCruzi	Q4DRG6_TRYCR	23.5552	IPR000719 IPR017441 IPR017442 IPR008271 IPR002290
TCruzi	Q4DAR4_TRYCR	23.5552	IPR011993 IPR001849 IPR000719 IPR017441 IPR017442 IPR008271 IPR002290
TCruzi	Q4DB80_TRYCR	23.5552	IPR000719 IPR017441 IPR017442 IPR008271
TCruzi	Q4DS91_TRYCR	23.5552	IPR000719 IPR017441 IPR017442 IPR008271 IPR002290
TCruzi	Q4DCW6_TRYCR	23.5552	IPR000719 IPR017441 IPR017442 IPR008271
TCruzi	Q4DCU8_TRYCR	23.5552	IPR000719 IPR017441 IPR017442 IPR008271
TCruzi	Q4DGL8_TRYCR	23.5552	IPR000719 IPR017441 IPR017442 IPR008271 IPR002290
TCruzi	Q4D3I1_TRYCR	23.5552	IPR000719 IPR017441 IPR017442 IPR008271
TCruzi	Q4D2S4_TRYCR	23.5552	IPR011992 IPR018248 IPR018249 IPR002048 IPR000719 IPR017441 IPR017442 IPR008271 IPR002290
TCruzi	Q4DN94_TRYCR	23.5552	IPR000719 IPR017441 IPR017442 IPR008271
TCruzi	Q4D1T8_TRYCR	23.5552	IPR018247 IPR015748 IPR000719 IPR017441 IPR017442 IPR008271 IPR002290
TCruzi	Q4D3B9_TRYCR	23.5552	IPR000719 IPR017441 IPR017442 IPR008271
TCruzi	Q4CRN6_TRYCR	23.5552	IPR000719 IPR017441 IPR017442 IPR008271
TCruzi	Q4D2U3_TRYCR	23.5552	IPR000719 IPR017441 IPR017442 IPR008271 IPR002290
TCruzi	Q4CZA3_TRYCR	23.5552	IPR000719 IPR017441 IPR017442 IPR008271
TCruzi	Q4E2U7_TRYCR	23.5552	IPR000719 IPR017441 IPR017442 IPR008271 IPR002290
TCruzi	Q4DBG1_TRYCR	23.5552	IPR000719 IPR017441 IPR017442 IPR008271
TCruzi	Q4D0S5_TRYCR	23.5552	IPR000719 IPR017441 IPR017442 IPR008271 IPR002290
TCruzi	Q4D0A7_TRYCR	23.5552	IPR003527 IPR000719 IPR017441 IPR017442 IPR008271 IPR002290
TCruzi	Q4D7J6_TRYCR	23.5552	IPR000719 IPR017441 IPR017442 IPR008271 IPR002290
TCruzi	Q4CZU4_TRYCR	23.5552	IPR000719 IPR017441 IPR017442 IPR008271
TCruzi	Q4D4J4_TRYCR	23.5552	IPR001849 IPR000719 IPR017441 IPR017442 IPR008271
TCruzi	Q4D3Y2_TRYCR	23.5552	IPR003527 IPR000169 IPR000719 IPR017441 IPR017442 IPR008271
TCruzi	Q4DD15_TRYCR	23.5552	IPR000719 IPR017441 IPR017442 IPR008271 IPR002290
TCruzi	Q4D4Z9_TRYCR	23.5552	IPR000961 IPR000719 IPR017441 IPR017442 IPR008271 IPR002290
TCruzi	Q4D4W6_TRYCR	23.5552	IPR000719 IPR017441 IPR017442 IPR008271 IPR002290
TCruzi	Q4DD40_TRYCR	23.5552	IPR000719 IPR017441 IPR017442 IPR008271 IPR002290
TCruzi	Q4DRJ1_TRYCR	23.5552	IPR000719 IPR017441 IPR017442 IPR008271 IPR002290
TCruzi	Q4D5A5_TRYCR	23.5552	IPR001849 IPR000719 IPR017441 IPR017442 IPR008271
TCruzi	Q4D3R7_TRYCR	23.5552	IPR000719 IPR017441 IPR017442 IPR008271 IPR002290
TCruzi	O61108_TRYCR	22.4022	IPR000719 IPR017442 IPR008271 IPR002290 SignalPeptide TransmembraneDomain
TCruzi	O61087_TRYCR	22.4022	IPR000719 IPR017442 IPR008271 IPR002290 SignalPeptide TransmembraneDomain
TCruzi	Q4E4B3_TRYCR	22.4022	IPR000719 IPR017442 IPR008271 SignalPeptide TransmembraneDomain
TCruzi	Q4E5B6_TRYCR	22.4022	IPR000719 IPR017442 IPR008271 SignalPeptide TransmembraneDomain
Yeast	P32361	34.3939	IPR018391 IPR000719 IPR017441 IPR006567 IPR010513 IPR017442 IPR008271 SignalPeptide TransmembraneDomain	none	none
